# Supplementary material for: The Ty1 retrotransposon harbors a DNA region that performs dual functions as both a gene silencing and chromatin insulator
Source: Sci Rep. 2024 Jul 18;14:16641. doi: 10.1038/s41598-024-67242-z (PMC11258251; doi:10.1038/s41598-024-67242-z)
Supplement: Supplementary file 3 — Supplementary Table S2. [file 41598_2024_67242_MOESM3_ESM.xlsx]

## Sheet: Sheet1
The CT conversion rates in GAGsi region
Sequence	G	A	T	T	T	A	G	A	G	C	T	T	G	A	C	G	G	G	G	A	A	A	G	C	C	G	G	C	G	A	A	C	G	T	G	G	C	G	A	G	A	A	A	G	G	A	A	G	G
Position	1	2	3	4	5	6	7	8	9	10	11	12	13	14	15	16	17	18	19	20	21	22	23	24	25	26	27	28	29	30	31	32	33	34	35	36	37	38	39	40	41	42	43	44	45	46	47	48	49
CT conversion	0	0	0	0	0	0	0	0	0	0.216549	0	0	0	0	0.409004	0	0	0	0	0	0	0	0	11.6825	9.66338	0	0	9.09461	0	0	0	9.39465	0	0	0	0	9.14529	0	0	0	0	0	0	0	0	0	0	0	0
GA conversion	-0.173322	0	0	0	0	0	-0.272526	0	-0.123275	0	0	0	-0.497091	0	0	-0.14336	-0.245115	-0.151257	-0.217393	0	0	0	-0.117105	0	0	-1.84053	-3.03778	0	-1.58431	0	0	0	-3.55156	0	-2.90014	-4.07641	0	-1.82943	0	-1.67929	0	0	0	-2.70687	-5.33793	0	0	-4.36537	-5.74089
[truncated: 1,606 more columns]
