# Supplementary material for: The Ty1 retrotransposon harbors a DNA region that performs dual functions as both a gene silencing and chromatin insulator
Source: Sci Rep. 2024 Jul 18;14:16641. doi: 10.1038/s41598-024-67242-z (PMC11258251; doi:10.1038/s41598-024-67242-z)
Supplement: Supplementary file 4 — Supplementary Table S3. [file 41598_2024_67242_MOESM4_ESM.xlsx]

## Sheet: Gene lists
Table S2
	A. List of genes containing new mutations as compared to the non-mutated genes.																	B. Genes classified in DNA metabolism
	EMS-treated 1	Mutation types	Mutant position		EMS-treated 2	Mutation types	Mutant position		EMS-treated 3	Mutation types	Mutant position		EMS-treated 4	Mutation types	Mutant position			Gene ID	Gene name
	YBR263W	SNP	G427A		YAL064W	SNP	G28A		YAL031C	SNP	G1885A		YBL039C	SNP	C823T			YKL057C	NUP120
	YCR100C	SNP	G103A		YAL042W	SNP	C854T		YBL047C	SNP	G2738A		YBL004W	SNP	G5816A			YNL330C	RPD3
	YDR379W	SNP	G1295A		YBR286W	SNP	C686T		YBL105C	SNP	A2596C, T2173C		YBR007C	SNP	C2117T			YDR363W	ESC2
	YFL051C	SNP	G178A		YCR100C	SNP	C518T		YBR136W	SNP	T3658A		YBR096W	SNP	G73A			YPL016W	SWI1
	YGL234W	SNP	C2087T		YDL070W	SNP	G239A		YBR223C	SNP	G1084A		YBR097W	SNP	G680A, G3707A			YDR004W	RAD57
	YGL233W	SNP	C1121T		YDR125C	SNP	G943A		YBR275C	SNP	C3733T		YDL102W	SNP	G913A			YOR151C	RPB2
	YGR188C	SNP	G772A		YDR141C	SNP	G4574A		YBR296C	SNP	G658A		YDL030W	SNP	G253A			YGR099W	TEL2
	YIL169C	SNP	A524G		YDR297W	SNP	A164T		YCL064C	SNP	G314A		YDR069C	SNP	C1244T			YDR227W	SIR4
	YJR151C	SNP	C646T		YDR317W	Stop	G270A		YCR024C-A	Indel	T153 (DEL), SNP: C172T, A226C		YDR076W	SNP	G311A			YDR206W	EBS1
	YKL105C	SNP	G316A		YDR367W	SNP	G64A		YCR026C	SNP	C656T		YDR080W	SNP	G2021A			YPL235W	RVB2
	YLL055W	SNP	C293T		YEL047C	SNP	G886A		YCR044C	SNP	C914T		YDR186C	SNP	G1244A, C2051A			YGL194C	HOS2
	YLR182W	SNP	G1976A		YER100W	SNP	G689A		YCR063W	SNP	G209A		YDR206W	SNP	C1382T			YML060W	OGG1
	YLR401C	SNP	C893T		YER166W	SNP	G2152T		YDL154W	SNP	G132A		YDR283C	SNP	G3796A			YMR219W	ESC1
	YLR407W	SNP	G661A		YFR018C	SNP	C1087T		YDL076C	SNP	C718T		YDR300C	SNP	G1241A			YOR189W	IES4
	YMR207C	SNP	A2629G		YGL258W	SNP	C278T		YDR004W	SNP	G82A		YDR325W	SNP	C1697T			YMR273C	ZDS1
	YMR222C	SNP	G431A		YGL228W	SNP	C346T		YDR046C	SNP	G1565A		YDR329C	SNP	G622A, G1199A			YPR085C	ASA1
	YNL330C	SNP	G437A		YGL197W	SNP	C2387T		YDR131C	SNP	G229A		YDR351W	SNP	C1292T			YLR102C	APC9
	YNL327W	SNP	C2039T		YGL151W	SNP	C1598T		YDR217C	SNP	G1777A		YDR363W	SNP	C1096T			YJR140C	HIR3
	YNR065C	SNP	G2680A		YGR099W	SNP	C2053T		YDR227W	SNP	C1507T		YDR406W	SNP	C2575T			YLR182W	SWI6
	YNR070W	SNP	C3320T		YGR258C	SNP	G802A		YDR330W	SNP	C56T		YDR457W	SNP	C8696T
	YOR151C	SNP	C1574A		YHL032C	SNP	C310T		YDR420W	SNP	C3596T		YDR459C	SNP	G826A
	YOR180C	SNP	G434A		YHL004W	SNP	G1121A		YDR446W	SNP	G856A		YDR464W	SNP	C923T
	YOR201C	SNP	G595A		YHR079C	SNP	C1862T		YDR464W	SNP	G1969A		YDR483W	SNP	C308T
					YHR081W	SNP	G449A		YER001W	SNP	T1012A		YDR532C	SNP	G16A
					YIL169C	SNP	G514A		YER096W	SNP	A697G		YEL066W	SNP	G146A
					YIL162W	SNP	C691T		YFL037W	SNP	G943A		YEL022W	SNP	G614A
					YIL122W	SNP	C496T		YFL003C	SNP	C4843T		YER021W	SNP	G1439A
					YIL066C	SNP	G2165A		YGL194C	SNP	G187A		YER040W	SNP	G991A
					YJL005W	SNP	G5924A		YGL116W	SNP	G361A		YER073W	SNP	G205A
					YJR066W	SNP	G4048A		YGL031C	SNP	G157A		YER077C	SNP	C547T
					YJR151C	SNP	C646T		YGR017W	SNP	C64T		YGL261C	SNP	G190A
					YKL145W	SNP	C806T		YGR027C	SNP	G256A		YGL241W	SNP	C38T
					YKL057C	SNP	G1226A		YGR061C	SNP	G2431A		YGL205W	SNP	C2155T
					YKR054C	SNP	G3178A		YGR095C	SNP	G43A		YGL196W	SNP	G215A
					YLR072W	SNP	G638A		YGR126W	SNP	C82T		YGL192W	SNP	G190A
					YLR240W	SNP	G857A		YHL024W	SNP	G772A		YGL104C	SNP	C731T
					YLR248W	SNP	G935A		YHR025W	SNP	G340A		YGL047W	SNP	G475A
					YLR292C	SNP	C548T		YIL169C	SNP	G514A, A521G		YGR199W	SNP	G22A
					YLR403W	SNP	G3595A		YIL108W	SNP	G1528A		YGR200C	SNP	C929T
					YLR454W	SNP	G1651A		YIL078W	SNP	G1334A		YGR218W	SNP	G805A
					YMR070W	SNP	C544T		YIR019C	SNP	C320T		YHR178W	SNP	G1480A
					YMR102C	SNP	C1234T		YJL204C	SNP	G2116A		YHR182W	SNP	G1462A
					YMR230W-A	SNP	G29A		YJL132W	SNP	C2069T		YIL169C	SNP	G514A
					YNL330C	SNP	C787T		YJL109C	SNP	G4763A		YIL146C	SNP	C1489T
					YNL329C	SNP	C1097T		YJL063C	SNP	G610A		YIL136W	SNP	C242A
					YNL172W	Indel	Δ(1694-1696)		YJR040W	SNP	C403T		YIL076W	SNP	G358A
					YNL117W	SNP	G266A		YJR049C	SNP	G182A		YIL071C	SNP	C905T
					YNL091W	SNP	G3046A		YJR122W	SNP	C182T		YIR027C	SNP	C4T
					YOL084W	SNP	G1028A		YJR140C	SNP	G1301A		YIR031C	SNP	C949T
					YOL081W	SNP	G3844A		YJR151C	SNP	C646T		YJL016W	SNP	G31A
					YOL051W	SNP	G1315A		YKL201C	SNP	G1339A		YJR045C	SNP	C916T
					YOR117W	SNP	G55A		YKL096W	SNP	C545T		YJR061W	SNP	G2468A
					YOR154W	SNP	G1588A		YKL090W	SNP	C910T		YKL203C	SNP	C2929T
					YOR160W	SNP	G2584A		YKL016C	SNP	G412A		YKL195W	SNP	G784A
					YOR168W	SNP	G433A		YKR023W	SNP	C1075T		YKL194C	SNP	C775T
					YOR189W	SNP	G227A		YKR054C	SNP	G3178A		YKL055C	SNP	C214T
					YOR298W	SNP	C256T		YLL015W	SNP	G4006A		YKR093W	SNP	G31A
					YPL216W	Indel	Δ(867-875)		YLR137W	SNP	G94A		YLR102C	SNP	C110T
					YPL211W	SNP	C452T		YLR182W	SNP	C796T		YLR228C	SNP	G2140A
					YPL174C	SNP	C2228T		YLR237W	SNP	G1696A		YML099C	SNP	G1585A
					YPL155C	SNP	G802A		YLR241W	SNP	C2132T		YML060W	SNP	C835T
									YLR348C	SNP	C773T		YML025C	SNP	G583A
									YMR125W	SNP	C1993T		YMR011W	SNP	C251T
									YMR232W	SNP	C398T		YMR032W	SNP	C1882T
									YMR278W	SNP	C1060T		YMR091C	SNP	G709A
									YNL299W	SNP	C106T		YMR099C	SNP	G640A
									YNL161W	SNP	C635T		YMR185W	SNP	C622T, A1481G
									YNL011C	SNP	G1139A		YMR219W	SNP	C1763T
									YNR052C	SNP	G961A		YMR240C	SNP	G328A
									YNR065C	SNP	C565T		YMR251W	SNP	C329T
									YOL116W	SNP	C226T		YMR259C	SNP	G2135A
									YOL019W	SNP	G419A		YMR273C	SNP	G1363A
									YOR112W	SNP	G1609A		YMR274C	SNP	G86A
									YOR126C	SNP	C283T		YMR306W	SNP	C224T
									YOR178C	SNP	C968T		YNL180C	SNP	G3473A
									YOR187W	SNP	G592A		YNR039C	SNP	G1417A
									YOR243C	SNP	C643T		YOL042W	SNP	G940A
									YOR328W	SNP	G2383A		YOR126C	SNP	C283T
									YPL235W	SNP	G64A		YOR140W	SNP	G2278A
									YPL149W	SNP	G527A		YOR321W	SNP	A1825T
									YPL084W	SNP	G1702A		YOR336W	SNP	C4031T
									YPR026W	SNP	G271A		YOR356W	SNP	C1070T
													YPL259C	SNP	C1034T
													YPL249C	SNP	G1804A
													YPL230W	SNP	G143A
													YPL145C	SNP	C1159T
													YPL016W	SNP	G1610A
													YPR022C	SNP	G3262A
													YPR028W	SNP	C40T
													YPR054W	SNP	C506T
													YPR085C	SNP	G611A
													YPR086W	SNP	C946T
													YPR112C	SNP	G1742A, G1804A

## Sheet: TF Colony number 
	C. TF Colony number
			Colony number							Colony number
		Primer position	Trial 1	Trial 2	Trial 3	Trial 4			Primer position	Trial 1	Trial 2	Trial 3	Trial 4
	IR-WT	1	19	32	29	38		IR-stem mt	1	23	25	37	28
		2	16	30	51	28			2	15	18	5	4
		TF efficiency (%)	118.75	106.667	56.8627	135.714			TF efficiency (%)	153.333	138.889	740	700
			Colony number							Colony number
		Primer position	Trial 1	Trial 2	Trial 3				Primer position	Trial 1	Trial 2	Trial 3
	esc2Δ	1	253	1126	107			rad57Δ	1	259	418	237
		2	274	793	94				2	147	140	102
		TF efficiency (%)	92.3358	141.992	113.83				TF efficiency (%)	176.19	298.571	232.353
